# Supplementary material for: Misleading graphs in context: Less misleading than expected
Source: PLoS One. 2022 Jun 15;17(6):e0265823. doi: 10.1371/journal.pone.0265823 (PMC9200168; doi:10.1371/journal.pone.0265823)
Supplement: S1 File — (ZIP) [file pone.0265823.s001.zip]

Archive with 2 entries (2 files):
- Ranalyses.R
- finaldataset.csv
