# Supplementary material for: Misleading graphs in context: Less misleading than expected
Source: PLoS One. 2022 Jun 15;17(6):e0265823. doi: 10.1371/journal.pone.0265823 (PMC9200168; doi:10.1371/journal.pone.0265823)
Supplement: S1 File — (ZIP) [file pone.0265823.s001.zip › Ranalyses.R]

# Load packages
library("psych") 

# Loading the dataset which has outliers, non-consent, etc., removed; i.e. the n=247 of all analyses
dataset <- read.csv("finaldataset.csv")

# Descriptive statistics (Tables 1 and 2)
describeBy(dataset[c(2, 3, 6,7, 8, 9)], group = dataset[c('Graph', 'Story')])


## Correlations (below Table 2)
cor.test(dataset$SGL, dataset$Judgement, method = 'pearson')
cor.test(dataset$SGL, dataset$Percentage, method = 'pearson')
cor.test(dataset$Percentage, dataset$Judgement, method = 'pearson')

# Regression model (Table 3)
modelJudgement <- lm(data = dataset,
                     formula = Judgement ~ Graph + Story +  SGL + Graph * SGL + Education + Gender + Age)
summ(modelJudgement)
anova(modelJudgement)

# Centring the variable percentage around the correct answer
correct_answer = ((2950 - 2480)/2950) * 100 
dataset$Percentage_C <- dataset$Percentage - correct_answer 

modelPercentage <- lm(data = dataset,
                      formula = Percentage_C ~ Graph + Story +  SGL + Graph * SGL + Education + Gender + Age)

summ(modelPercentage)
anova(modelPercentage)
