# Supplementary material for: Misleading graphs in context: Less misleading than expected
Source: PLoS One. 2022 Jun 15;17(6):e0265823. doi: 10.1371/journal.pone.0265823 (PMC9200168; doi:10.1371/journal.pone.0265823)
Supplement: S1 File — (ZIP) [file pone.0265823.s001.zip › finaldataset.csv]

	ID	Judgement	Percentage	Story	Graph	Age	Gender	Education	SGL
1	1	5	5	Endangered	Normal	4	1	4	2
2	2	3	17	Endangered	Normal	4	1	9	2
3	3	5	25	Endangered	Normal	5	0	3	2
4	4	5	25	Endangered	Normal	6	1	3	2
5	5	5	15	Endangered	Normal	6	0	9	2
6	6	3	18	Endangered	Normal	4	1	4	2
7	7	5	45	Endangered	Normal	4	1	5	1
8	8	4	4	Endangered	Normal	7	1	5	2
9	9	5	2	Endangered	Normal	7	1	4	2
10	10	3	25	Endangered	Normal	4	1	3	2
11	11	4	20	Endangered	Normal	5	1	5	2
12	12	4	10	Endangered	Normal	5	0	3	2
13	14	4	5	Endangered	Normal	6	0	3	1
14	15	4	20	Endangered	Normal	6	0	9	2
15	16	3	30	Endangered	Normal	4	1	4	2
16	17	4	10	Endangered	Normal	4	1	5	2
17	18	3	15	Endangered	Normal	7	1	4	2
18	19	3	25	Endangered	Normal	6	1	4	2
19	20	3	20	Endangered	Normal	8	0	4	2
20	21	4	20	Endangered	Normal	6	0	9	2
21	22	4	10	Endangered	Normal	8	0	4	2
22	23	4	5	Endangered	Normal	8	0	3	2
23	24	5	15	Endangered	Normal	3	1	5	2
24	25	3	15	Endangered	Normal	3	1	4	1
25	26	5	20	Endangered	Normal	5	0	5	2
26	27	4	20	Endangered	Normal	2	0	9	1
27	28	2	16	Endangered	Normal	8	0	4	1
28	29	4	5	Endangered	Normal	6	0	5	2
29	30	3	15	Endangered	Normal	5	0	4	2
30	31	3	10	Endangered	Normal	3	0	4	2
31	32	4	25	Endangered	Normal	4	0	3	2
32	33	4	25	Endangered	Normal	6	1	9	2
33	34	4	20	Endangered	Normal	8	1	3	2
34	35	4	17	Endangered	Normal	2	1	5	2
35	36	3	20	Endangered	Normal	2	1	4	2
36	37	5	5	Endangered	Normal	2	0	4	1
37	38	4	20	Endangered	Normal	2	0	3	1
38	39	5	10	Endangered	Normal	8	1	3	2
39	40	4	10	Endangered	Normal	5	0	4	2
40	41	5	20	Endangered	Normal	4	1	9	2
41	42	4	25	Endangered	Normal	8	0	9	2
42	43	4	5	Endangered	Normal	8	1	9	2
43	44	4	10	Endangered	Normal	4	0	9	2
44	45	5	20	Endangered	Normal	3	0	4	1
45	46	4	20	Endangered	Normal	8	1	4	1
46	47	5	10	Endangered	Normal	4	1	9	1
47	49	5	40	Endangered	Normal	5	0	9	2
48	50	4	5	Endangered	Normal	7	0	9	2
49	51	5	10	Endangered	Normal	6	1	9	2
50	52	3	5	Endangered	Normal	6	1	5	2
51	53	4	20	Endangered	Normal	5	0	3	2
52	54	5	25	Endangered	Normal	8	1	4	2
53	55	3	50	Endangered	Normal	6	1	9	2
54	56	4	10	Endangered	Normal	3	1	3	1
55	57	3	20	Endangered	Normal	7	0	4	2
56	58	4	20	Endangered	Normal	7	0	5	2
57	59	4	10	Endangered	Normal	6	0	4	1
58	60	4	11	Endangered	Normal	6	1	3	2
59	61	5	0.2	Endangered	Normal	7	1	7	2
60	62	5	10	Endangered	Normal	6	0	9	2
61	63	5	7	Endangered	Normal	7	1	4	2
62	64	4	30	Endangered	Normal	6	1	9	2
63	66	5	10	Endangered	Normal	6	1	4	2
64	67	4	15	Endangered	Normal	7	1	3	2
65	68	4	40	Endangered	Normal	5	0	3	1
66	69	3	12	Endangered	Normal	5	1	5	2
67	70	5	20	Endangered	Normal	5	1	4	2
68	71	4	45	Endangered	Normal	7	1	5	1
69	72	4	20	Endangered	Normal	6	0	5	2
70	73	5	20	Endangered	Normal	6	1	4	2
71	74	4	25	Endangered	Normal	2	1	3	2
72	75	4	50	Endangered	shifted	5	1	9	2
73	76	5	20	Endangered	shifted	6	0	6	2
74	77	2	0.05	Endangered	shifted	4	1	3	2
75	78	5	30	Endangered	shifted	5	1	3	1
76	79	3	30	Endangered	shifted	2	1	9	2
77	80	4	45	Endangered	shifted	3	1	3	1
78	82	5	10	Endangered	shifted	4	1	4	2
79	83	4	33	Endangered	shifted	7	1	4	2
80	84	5	50	Endangered	shifted	5	1	3	2
81	85	4	20	Endangered	shifted	7	1	4	2
82	86	4	25	Endangered	shifted	5	1	3	1
83	87	5	35	Endangered	shifted	5	1	9	2
84	88	4	35	Endangered	shifted	6	1	3	2
85	90	4	20	Endangered	shifted	6	1	3	2
86	91	5	20	Endangered	shifted	6	1	5	2
87	92	3	25	Endangered	shifted	4	1	3	2
88	93	4	20	Endangered	shifted	5	0	4	2
89	94	5	40	Endangered	shifted	8	0	9	2
90	95	4	15	Endangered	shifted	8	1	4	3
91	97	4	25	Endangered	shifted	2	0	4	2
92	98	5	40	Endangered	shifted	4	0	3	2
93	100	4	20	Endangered	shifted	2	0	9	1
94	101	5	24	Endangered	shifted	3	0	9	2
95	102	4	15	Endangered	shifted	3	0	9	2
96	103	5	7	Endangered	shifted	2	1	4	1
97	104	5	35	Endangered	shifted	3	1	9	2
98	105	5	30	Endangered	shifted	2	1	4	1
99	106	5	30	Endangered	shifted	8	1	4	2
100	107	3	50	Endangered	shifted	3	0	4	1
101	108	5	20	Endangered	shifted	2	0	4	2
102	109	3	10	Endangered	shifted	3	0	4	2
103	110	5	50	Endangered	shifted	3	1	4	2
104	111	3	60	Endangered	shifted	2	0	9	2
105	113	4	11	Endangered	shifted	6	0	3	2
106	115	4	20	Endangered	shifted	8	1	2	2
107	116	5	60	Endangered	shifted	2	1	4	2
108	117	5	30	Endangered	shifted	3	1	9	2
109	118	5	40	Endangered	shifted	8	0	4	2
110	119	5	20	Endangered	shifted	8	1	5	1
111	120	4	25	Endangered	shifted	3	0	4	2
112	121	4	20	Endangered	shifted	3	0	4	1
113	122	5	40	Endangered	shifted	7	1	3	1
114	123	4	50	Endangered	shifted	4	0	6	2
115	125	4	10	Endangered	shifted	5	0	5	2
116	126	5	25	Endangered	shifted	3	0	4	1
117	127	3	20	Endangered	shifted	5	1	4	2
118	128	2	30	Endangered	shifted	7	0	3	2
119	129	5	20	Endangered	shifted	7	0	4	2
120	130	4	30	Endangered	shifted	7	0	5	2
121	132	5	50	Endangered	shifted	7	0	4	2
122	133	4	25	Endangered	shifted	6	0	3	1
123	134	4	30	Endangered	shifted	7	0	6	1
124	136	5	10	Endangered	shifted	6	1	4	2
125	137	5	50	Endangered	shifted	6	1	3	1
126	138	4	25	Endangered	shifted	6	1	9	2
127	140	5	27	Endangered	shifted	7	0	4	2
128	142	4	30	Endangered	shifted	6	1	7	1
129	143	4	25	Endangered	shifted	5	0	4	2
130	144	4	20	Endangered	shifted	7	0	4	2
131	146	5	20	Endangered	shifted	2	1	9	2
132	147	2	20	Ecosystem	Normal	5	1	5	1
133	148	2	9	Ecosystem	Normal	6	0	4	2
134	149	2	3	Ecosystem	Normal	2	1	4	2
135	150	2	15	Ecosystem	Normal	4	1	4	1
136	151	2	20	Ecosystem	Normal	5	1	3	2
137	152	2	15	Ecosystem	Normal	4	1	4	2
138	153	2	10	Ecosystem	Normal	5	1	2	2
139	155	2	30	Ecosystem	Normal	5	0	3	2
140	156	1	20	Ecosystem	Normal	5	1	9	2
141	157	2	10	Ecosystem	Normal	4	1	4	2
142	158	2	15	Ecosystem	Normal	4	1	5	2
143	159	2	19.5	Ecosystem	Normal	5	1	4	2
144	161	3	40	Ecosystem	Normal	4	1	4	1
145	162	3	20	Ecosystem	Normal	5	1	9	2
146	163	3	8	Ecosystem	Normal	6	0	6	1
147	164	1	10	Ecosystem	Normal	6	1	6	1
148	165	2	10	Ecosystem	Normal	8	1	4	2
149	166	2	20	Ecosystem	Normal	6	0	5	2
150	167	4	40	Ecosystem	Normal	8	0	5	1
151	168	2	45	Ecosystem	Normal	8	1	5	2
152	170	3	10	Ecosystem	Normal	2	0	4	2
153	171	2	30	Ecosystem	Normal	3	0	4	2
154	172	2	17	Ecosystem	Normal	8	0	4	1
155	173	2	2	Ecosystem	Normal	3	1	4	1
156	174	3	20	Ecosystem	Normal	3	0	5	1
157	175	3	15	Ecosystem	Normal	8	0	5	1
158	176	3	19	Ecosystem	Normal	2	0	3	1
159	177	2	20	Ecosystem	Normal	2	1	4	1
160	178	2	20	Ecosystem	Normal	7	0	5	2
161	179	1	50	Ecosystem	Normal	3	0	4	2
162	180	3	20	Ecosystem	Normal	8	1	4	2
163	181	2	20	Ecosystem	Normal	8	0	5	2
164	182	2	30	Ecosystem	Normal	3	1	9	1
165	183	2	25	Ecosystem	Normal	3	1	4	2
166	184	2	20	Ecosystem	Normal	8	0	4	1
167	185	3	20	Ecosystem	Normal	5	0	5	2
168	186	2	16	Ecosystem	Normal	5	1	4	1
169	187	1	10	Ecosystem	Normal	2	0	9	1
170	188	3	20	Ecosystem	Normal	4	1	4	2
171	189	2	25	Ecosystem	Normal	2	0	9	2
172	191	1	30	Ecosystem	Normal	6	1	4	1
173	195	3	50	Ecosystem	Normal	2	0	9	2
174	196	2	25	Ecosystem	Normal	8	1	4	1
175	197	2	17	Ecosystem	Normal	5	0	2	2
176	198	3	20	Ecosystem	Normal	7	0	2	2
177	199	2	30	Ecosystem	Normal	5	1	3	2
178	200	2	10	Ecosystem	Normal	6	0	5	2
179	201	2	25	Ecosystem	Normal	7	1	4	2
180	202	2	25	Ecosystem	Normal	2	0	4	2
181	203	5	30	Ecosystem	Normal	3	1	4	1
182	204	2	50	Ecosystem	Normal	8	1	3	2
183	205	2	30	Ecosystem	Normal	7	0	3	2
184	206	2	40	Ecosystem	Normal	6	0	9	2
185	207	3	20	Ecosystem	Normal	6	0	4	2
186	208	3	15	Ecosystem	Normal	7	1	4	2
187	209	2	5	Ecosystem	Normal	6	1	6	2
188	210	2	20	Ecosystem	Normal	6	1	4	2
189	211	2	10	Ecosystem	Normal	6	1	3	1
190	212	2	25	Ecosystem	Normal	6	0	4	2
191	213	2	25	Ecosystem	Normal	5	1	3	1
192	214	2	10	Ecosystem	Normal	5	0	3	2
193	215	2	35	Ecosystem	Normal	5	0	3	2
194	216	1	20	Ecosystem	Normal	6	0	3	1
195	217	2	5	Ecosystem	shifted	5	0	3	1
196	218	2	17	Ecosystem	shifted	4	0	5	2
197	219	2	28	Ecosystem	shifted	8	0	4	1
198	220	2	25	Ecosystem	shifted	6	0	4	2
199	222	2	28	Ecosystem	shifted	5	0	3	2
200	223	2	50	Ecosystem	shifted	2	1	4	2
201	224	2	30	Ecosystem	shifted	5	1	9	2
202	225	4	10	Ecosystem	shifted	3	1	4	1
203	227	2	50	Ecosystem	shifted	5	0	2	2
204	229	3	33	Ecosystem	shifted	4	1	4	1
205	230	5	60	Ecosystem	shifted	4	0	4	2
206	233	3	30	Ecosystem	shifted	4	1	3	2
207	234	3	40	Ecosystem	shifted	6	0	4	2
208	235	2	20	Ecosystem	shifted	6	0	4	2
209	236	2	20	Ecosystem	shifted	4	0	4	2
210	240	2	30	Ecosystem	shifted	3	1	9	1
211	241	1	15	Ecosystem	shifted	2	0	7	2
212	242	4	40	Ecosystem	shifted	2	0	4	2
213	243	2	10	Ecosystem	shifted	2	1	9	1
214	244	5	5	Ecosystem	shifted	7	1	9	1
215	245	4	35	Ecosystem	shifted	3	0	4	2
216	246	2	35	Ecosystem	shifted	3	0	6	2
217	247	4	40	Ecosystem	shifted	3	1	9	1
218	248	2	40	Ecosystem	shifted	3	0	9	2
219	249	3	20	Ecosystem	shifted	2	1	3	1
220	250	2	20	Ecosystem	shifted	4	0	4	2
221	251	2	20	Ecosystem	shifted	3	0	3	2
222	252	1	10	Ecosystem	shifted	4	0	3	1
223	253	2	60	Ecosystem	shifted	2	1	3	1
224	254	3	45	Ecosystem	shifted	2	1	2	2
225	255	1	60	Ecosystem	shifted	2	0	4	2
226	256	2	50	Ecosystem	shifted	8	0	4	2
227	258	3	17	Ecosystem	shifted	4	0	4	2
228	259	3	40	Ecosystem	shifted	3	0	4	3
229	260	2	10	Ecosystem	shifted	8	1	5	1
230	261	2	40	Ecosystem	shifted	3	1	6	1
231	262	2	20	Ecosystem	shifted	5	0	4	2
232	265	2	25	Ecosystem	shifted	7	0	4	2
233	266	2	20	Ecosystem	shifted	7	0	4	2
234	267	4	40	Ecosystem	shifted	4	0	5	2
235	268	3	60	Ecosystem	shifted	2	0	3	1
236	270	2	20	Ecosystem	shifted	6	1	3	2
237	271	3	20	Ecosystem	shifted	6	0	4	2
238	272	1	50	Ecosystem	shifted	7	1	3	2
239	274	3	25	Ecosystem	shifted	6	0	4	2
240	275	2	20	Ecosystem	shifted	4	0	4	1
241	276	3	30	Ecosystem	shifted	6	1	4	2
242	277	2	20	Ecosystem	shifted	5	0	4	2
243	278	1	0.01	Ecosystem	shifted	7	1	4	2
244	279	3	20	Ecosystem	shifted	5	1	4	2
245	283	2	25	Ecosystem	shifted	6	1	3	2
246	285	1	40	Ecosystem	shifted	6	1	3	1
247	287	3	25	Ecosystem	shifted	7	0	3	2
